# Supplementary material for: Metabolic glycan labeling immobilizes dendritic cell membrane and enhances antitumor efficacy of dendritic cell vaccine
Source: Nat Commun. 2023 Aug 19;14:5049. doi: 10.1038/s41467-023-40886-7 (PMC10439884; doi:10.1038/s41467-023-40886-7)
Supplement: Supplementary file 4 — Source Data [file 41467_2023_40886_MOESM4_ESM.xlsx]

## Sheet: Fig 2
	Fig 2c
	2 uM	10 uM	40uM
	14.2	19.4	28.5
	11.5	20.5	31.7
	14.2	26.4	23.1
	14.4	24.8	27.4
	13.5	21	25.5
	Fig 2d
	No sugar	10uM	50uM
	10016	13606	34866
	11762	13533	30550
	10508	16766	25333
	12124	16469	37434
	9892	12651	27696
	8890	16288	33835
	Fig 2e
	0 uM Ac4	10 uM Ac4	50 uM Ac4	200 uM Ac4
	480	652	1020	1401
	526	556	824	1340
	436	611	802	829
	662	536	829	1503
	Fig 2f
	0 uM Ac4	10 uM Ac4	50 uM Ac4	200 uM Ac4
	1205	1366	1841	2330
	1321	1634	1994	1988
	1005	1414	1465	2089
	1244	1367	1663	1845
	Fig 2h
		Cy5+				Cy5-
	0 uM Ac4	2134	6547	5267	15916	3324	7906	1119	7090
	10 uM Ac4	14166	12668	6105	11999	3067	4392	3367	1118
	50 uM Ac4	11570	14002	15440	21303	5455	5685	3133	4407
	200 uM Ac4	18548	23998	16431	23681	2891	3583	2501	6875
	Fig 2i
		Cy5+				Cy5-
	0 uM Ac4	3010	2580	2900	2740	2530	2560	3010	2850
	10 uM Ac4	3200	3520	3220	3620	3120	3442	2502	2810
	50 uM Ac4	4250	4000	3520	4010	3000	3120	2870	3100
	200 uM Ac4	5100	5350	6220	5000	2920	3100	2520	3210
	Fig 2k				Fig 2l
	Control	Ac4ManNAz	ManNAz		Control	Ac4ManNAz	ManNAz
	95.6392	65.9146	38.3708		52.9125	33.9673	54.4459
	92.902	90.1937	33.8758		104.522	87.6577	77.6681
	78.3671	54.6632	78.8884		65.3281	40.5618	51.8948
	88.0966	64.2089	63.5992		80.2077	41.6574	48.1065
	101.388	32.2973	52.7298		77.3347	77.9109	75.1457
	72.943	90.0486	86.3516		80.9024	84.6557	72.6386
	76.6218	78.6078	59.2416		83.4372	34.554	23.5164
	101.974	88.4036	68.4478		55.6308	64.1541	69.119
	78.4884	104.166	79.1732		76.4622	21.2168	42.2178
	83.9515	64.2833	61.6865		80.9091	19.4128	40.8771
	63.8237	70.6991	90.1819			29.2577	82.2893
	69.173	77.2816	67.7235		97.1667	67.6463	9.65073
	99.457	61.6788	74.2837		87.7914	95.1051	49.844
	81.9425	84.311	88.8177		83.4574	47.1154	55.2586
	81.937	76.5495	79.256		83.6058	31.3178	50.2888
	64.7455	74.7439	85.5692		79.8995	64.9303	53.8589
	67.49	62.9324	88.449		90.0211	90.4978	42.0296
	99.9741		54.1304		88.3189	10.7767	77.7417
	73.0031		28.9554		100.269	92.7709	96.3846
	85.9482	88.3214	59.1599		89.8886		47.0371
	85.4878	75.6722	57.1144			49.5045	47.6957
	87.7253	95.5972	56.4758			48.7655	76.2803
	71.1501	56.0523	38.8676		92.9166	92.1182	79.4568
		24.5493	44.8014		72.3569	81.1347	44.9071
	59.4194	41.3255	68.7492		56.3181	31.541	69.3041
	72.4124	14.6668	58.1219		84.9783	56.2173	98.7293
	99.8062	71.1256	78.4109		75.9116	45.9482	74.7395
	67.695	75.6516	63.8564		75.1885	79.0476	61.7504
	78.9849	77.7024	97.7252			32.0842
	90.9813	12.1661			91.9514	56.0065
	64.5133	21.6456	66.5636		84.2631	51.1317
	82.5486	67.092	86.1024		97.6374	33.9308
	72.5215	43.3839	48.222		44.243	80.3872
	88.3686	34.0665	99.0893		85.058	14.7398
	77.2384	46.2672	41.3385		92.727	32.487
	73.097		52.4276		85.7032	91.3221
	76.7419		55.8252		50.4159	77.2163
	43.1974		89.0968		42.7594	7.05649
	87.8776		74.7251			30.9666
	92.9523		47.7099
	92.9766
	84.5776
	85.1726
	76.1173
	91.0804

## Sheet: Fig 3
	Fig 3a
	20 nM		100 nM
	W/O Ac4	W Ac4	W/O Ac4	W Ac4
	12.609	10.013	18.772	29.292
	9.608	7.934	20.653	29.121
	8.353	8.006	18.101	24.759
	8.468		19.705	27.782
	5.816		19.031	26.109
	6.626		21.732	25.03
	Fig 3b
	20 nM		100 nM
	W/O Ac4	W Ac4	W/O Ac4	W Ac4
	2251	2664	2847	3792
	2068	2161	3302	3821
	1600	2194	2384	3345
	1887		3111	3536
	1292		2635	3234
	1531		2897	3177
	Fig 3c
	20 nM		100 nM
	W/O Ac4	W Ac4	W/O Ac4	W Ac4
	76251	150045	71522	161517
	64646	154323	71966	160796
	86171	142419	89603	156669
	62062		73995	171141
	57986		70488	156855
	72290		102229	142893
	Fig 3d
	20 nM		100 nM
	W/O Ac4	W Ac4	W/O Ac4	W Ac4
	2593	6402	2435	6585
	2294	6470	2366	6329
	2834	5872	2819	6367
	2213		2509	7324
	2061		2469	6845
	2455		3302	6082
	Fig 3f
	Ac4ManAz	PBS
	14.85	9.234
	14.832	11.952
	13.032	10.098
	11.124	8.01
	15.2	8.388
	13.8	5.958
		8.172
		8.01
		5.355
		6.426
		7.524
		9.324
	Fig 3g
	200 nM		1000 nM
	W/O Ac4	W Ac4	W/O Ac4	W Ac4
	w/o Ac4	w Ac4	w/o Ac4	w Ac4
	21712.6	34216.7		48356.9
	17743.2	31591.5	24323.5	41389.4
	18266.5	28522.4	24210.2	43362.8
	9304.59	29894.3	21087.2	39521.7
	Fig 3h
	200 nM		1000 nM
	W/O Ac4	W Ac4	W/O Ac4	W Ac4
	14275.3	19723		34220.2
	11414.8	18776.3	21205.7	33647.1
	11666.5	16032	18336.2	32600.6
	12987.4	20472.6	16485.8	29723.9
	Fig 3i
	200 nM		1000 nM
	W/O Ac4	W Ac4	W/O Ac4	W Ac4
	3021.34	3042.39	3156.43	3835.88
	2742.13	2805.82	3155.41	3640.25
	2769.46	3080.65	2916.59	3683.33
	2768.78	2967.78		3890.13
	Fig 3j
	Ac4-DC+OVA+OT1	DC+OVA+OT1	OT1 only
	10.66	4.81	1
	9.68	4.49	1
	9.51	4.7	1
	10.14	5.37	1
	Fig 3k
	Ac4-DC+OVA+OT1	DC+OVA+OT1	OT1 only
	10.91	6.66	1
	10.04	5.82	1
	10.09	5.67	1
	11.27	5.36	1

## Sheet: Fig 4
	Fig 4b
	DC-N3	DC	Untreated
		0.556	0.339
	0.812	0.454	0.305
	0.704	0.607	0.263
	0.582	0.451	0.252
	0.689	0.508	0.288
	Fig 4c
	DC-N3	DC	Untreated
	0.591	0.658	0.294
	1.36	0.686	0.321
	0.959	0.502	0.285
	0.541	0.649	0.362
	0.945	0.827	0.213
	Fig 4d
	Day	DC-N3		DC		Untreated
	0
	10
	13					81.87	29.6329
	16					220.575	85.1219
	20	12.2516	10.3545	43.5621	15.1892	434.67	151.435
	23	123.417	64.87	151.237	67.6612	1794.2	336.821
	26	345.421	178.776	479.298	150.471	2016	245.004
	28	466.516	249.384	988.473	248.076	2395.45	197.759
	31	789.627	356.884	1545.66	221.378
	34	807.852	395.099	2128.68	234.573
	41	1016.5	440.057	2702.05	223.538
	Fig 4e
	Day	DC-N3	DC	Untreated
	23			1
	23			1
	23			1
	26			1
	28		1	1
	32		1
	34	1	1
	41		1
	41		1
	43	1
	50	1
	68	1
	383	0
	Fig 4g
	Day	DC-N3		DC		Untreated
		Mean	SD	Mean	SD	Mean	SD
	7	91.9232	8.463	93.887	18.471	91.7614	23.7619
	10	409.747	52.3246	283.369	40.9085	355.915	80.347
	13	597.405	118.848	424.343	89.9759	677.754	86.248
	16	386.539	89.0216	467.323	121.497	1506.54	202.038
	19	411.719	154.502	421.969	120.827	2345.27	394.942
	22	642.162	240.43	1056.46	308.552	3388.48	341.991
	25	1102.73	320.633	1817.78	455.969
	28	1763.15	392.379	2488.22	297.069
	Fig 4h
		DC-N3	DC	Untreated
	19			1
	19			1
	22		1	1
	22			1
	22			1
	22			1
	25		1
	25		1
	28	1	1
	28	1
	31	1	1
	31	1	1
	34	1
	37	1
	498	0

## Sheet: Fig 5
	Fig 5b
	No sugar+D-IL2	Ac4+D-IL2	Ac4+IL-2
	4.65	19.4	3.28
	5.32	21.1	4.76
	6.14	17.1	6.56
	3.58	25.3	3.98
	Fig 5c
	No sugar+D-IL2	Ac4+D-IL2	Ac4+IL-2
	279	852	283
	302	987	327
	329	954	308
	326	821	341
	Fig 5d
	DC-N3 + IL15	DC-N3 + DBCO-IL15	DC + IL15
	5.52	16.42	4.53
	6.31	18.03	3.24
	4.08	13.88	2.99
	3.58	17.09	4.07
	Fig 5e
	DC + IL15	DC-N3 + DBCO-IL15	DC-N3 + IL15
	706	2204	802
	688	1980	633
	529	2056	650
	566	1856	531
	Fig 5f
	DBCO-IL15_5ng	IL15_5ng	SIINFEKL DC-N3	DC-N3	OT1
	32.59	13.55	11.79	6.48	2.1
	28.77	18.14	14.4	6.84	2.15
	30.35	10.26	13.73	6.65	2.23
	Fig 5g
	DBCO-IL2_5ng	IL2_5ng	SIINFEKL DC-N3	DC-N3	OT1
	49.08	12.21	11.79	6.48	2.1
	42.5	12.24	14.4	6.84	2.15
	44.65	20.68	13.73	6.61	2.2
	Fig 5j
		OT1			Endogenous T cell
	DC-N3 + DBCO-IL15	32.75	17.52	28.24	5.23	4.88	3.54
	DC-N3	13.22	15.24	19.56	2.58	6.55	3.54
	Fig 5k
	DBCO-IL2_5ng/mL	DBCO-IL2_25ng/mL	IL2_5ng/mL	IL2_25ng/mL	No IL2
	2849	2569	3418	3028	2214
	3036	2831	3159	2784	3078
	2718	2784	3115	2981	2819
	Fig 5l
	DBCO-IL2_5ng/mL	DBCO-IL2_25ng/mL	IL2_5ng/mL	IL2_25ng/mL	No IL2
	389	418	342	351	363
	394	452	365	375	498
	419	426	382	359	410
	Fig 5m
	DBCO-IL15_5ng/mL	DBCO-IL15_25ng/mL	IL15_5ng/mL	IL15_25ng/mL	No IL15
	3196	3460	3194	3225	2214
	2873	3261	3067	3450	3078
	2824	3110	2668	3092	2819
	Fig 5n
	DBCO-IL15_5ng/mL	DBCO-IL15_25ng/mL	IL15_5ng/mL	IL15_25ng/mL	No IL15
	402	380	400	440	363
	361	357	398	404	498
	416	375	405	423	410

## Sheet: Fig 6
	Fig 6b
	DC-N3	DC
	7.692	1.617
	10.067	0.85
	13.158	1.718
	9.402	1.473
	Fig 6c
	DC-N3	DC
	694	384
	5024	292
	2712	192
	3826	340
	Fig 6e
	DBCO-IL15	IL15
	0.619	0.357
	0.623	0.575
	0.765	0.354
	0.869	0.485
	0.578	0.685
	Fig 6f
	DBCO-IL15	IL15
	0.891	0.658
	1.36	0.686
	0.959	0.502
	0.941	0.649
	0.945	0.827
	Fig 6h
	Day	DC-N3+DBCO-IL15	DC-N3+IL-15	DC-N3	Untreated
	23				1
	23				1
	23				1
	26				1
	28				1
	34			1
	41		1
	41		1
	43			1
	50		1	1
	59	1
	68			1
	87	1	1
	150
	302	0	0	0
	302	0
	302	0
	Fig 6j
	Day	DC-N3 + DBCO-IL15		DC-N3 + IL15		DC-N3		Untreated
	0	Mean	SD	Mean	SD	Mean	SD	Mean	SD
	6	28.8567	8.13377	36.7964	7.19677	39.2017	10.6534	35.7425	7.34929
	9	127.168	22.2862	142.903	20.0166	113.907	27.3573	130.469	15.7961
	12	111.758	22.9021	137.021	18.995	125.377	19.5324	331.316	28.7377
	16	79.5041	22.0744	129.084	30.0436	152.311	18.672	835.391	89.6752
	20	112.696	23.7401	312.922	79.9347	305.606	52.0112	1613.29	163.52
	24	132.015	43.3882	426.885	133.38	559.632	137.858	3107.88	216.955
	28	138.391	42.8748	738.813	207.548	981.078	237.433
	33	254.099	82.2776	1264.73	285.974	1411.22	335.19
	37	400.934	146.453	1601.43	316.503	1829.26	494.966
	42	867.734	247.173	2299.67	425.831	2574.28	510.281
	47	1247.44	398.636	3210.56	339.973	3899.35	97.3159
	Fig 6k
	Day	DC-N3 + DBCO-IL15	DC-N3 + IL15	DC-N3	Untreated
	24				1
	24				1
	24				1
	24				1
	28				1
	28				1
	37			1
	42		1	1
	42		1	1
	47		1	1
	47		1	1
	47			1
	51	1	1
	51	1	1
	55		1
	58	1
	63	1
	222	0		0
	222	0
	222	0

## Sheet: Fig S2
	Fig S2a
	no sugar	50 µM Ac4
	6.3	13.8
	9.64	12.7
	7.24	13.7
	5.21	15.08
	Fig S2b
	0uM	10uM	50uM	200uM
	10.295	14.44	20.234	38.562
	8.563	10.255	23.221	27.747
	14.522	14.524	22.235	34.455
	10.235	11.245	23.556	36.542
	Fig S2c
	0uM	10uM	50uM	200uM
	12.023	13.176	21.745	42.825
	14.524	18.335	22.263	26.724
	11.234	16.553	25.623	28.63
	10.394	12.452	30.45	53.55
	Fig S2d
		Cy5+				Cy5-
	0 µM	7.073	8.824	7.595	12.821	13.061	10.953	10.251	10.384
	10 µM	19.404	16.272	8.298	7.354	16.54	9.256	10.314	10.596
	50 µM	19.82	17.901	24.14	25.095	9.52	13.796	14.035	7.646
	200 µM	35.591	37.089	32.08	44.341	8.253	10.9	10.526	13.863
	Fig S2f
		Cy5+				Cy5-
	0 µM	13.205	10.205	8.652	9.205	10.345	13.452	8.294	14.435
	10 µM	15.202	12.02	8.655	12.201	13.342	11.245	8.342	9.205
	50 µM	28.252	22.201	16.201	20.201	11.235	13.205	10.252	8.222
	200 µM	35.25	42.205	52.021	48.2	8.32	10.205	10.412	8.665
	Fig S2g
	2uM	10uM	50uM
	92.32	93.42	95.25
	95.51	98.93	94.2
	94.09	93.08	94.25
	94.43	91.05	92.34
	96.78	95.02	90.21

## Sheet: Fig S3
	Fig S3a
		Azide group				No Azide group
	0 uM	8.254	3.212	10.252	7.201	7.254	8.02	10.205	7.221
	10 uM	13.25	10.225	15.01	11.225	15.214	10.245	7.225	11.252
	50 uM	20.524	37.201	30.21	22.325	30.214	22.252	24.526	24.251
	200 uM	50.252	33.214	53.201	41.2	42.523	40.241	45.21	25.262
	Fig S3b
		Azide group				No Azide group
	0 uM	8325	8980	6520	7082	8310	7210	5026	6253
	10 uM	10200	13010	8957	10023	15020	7256	10024	8876
	50 uM	20030	15201	21003	18309	20130	25301	22015	12130
	200 uM	32200	28821	31120	25009	31125	28962	35001	23220
	Fig S3c
		Azide group				No Azide group
	0 uM	8.325	7.524	10.2	7.521	10.26	6.212	7.255	10.201
	10 uM	12.302	15.2	12.251	12.215	18.521	13.825	23.542	13.244
	50 uM	28.201	39.521	32.024	18.516	37.2	34.311	28.655	33.221
	200 uM	48.526	52.321	53.215	36.255	32.521	48.222	55.62	35.256
	Fig S3d
		Azide group				No Azide group
	0 uM	780	899	532	523	877		568	788
	10 uM	1575	1020	1002	1259	1100	1752	1250	1325
	50 uM	2102	2320	1795	2130	1572	2135	2098	1530
	200 uM	3252	3887	3423	3520	2870	3520	2548	3201

## Sheet: Fig S4
	Fig S4a
		Ac4ManAz				Azido-GalNAc				Azido-GluNAc
	0 uM	11.092	10.452	13.536	12.524	8.468	10.245	11.529	10.924	9.029	10.433	9.225	13.242
	10 uM	17.392	13.756	17.672	11.085	14.52	10.245	12.642	13.452	10.556	12.556	10.939	15.443
	50 uM	34.723	28.08	23.11	22.733	17.434	16.462	15.452	15.442	21.542	15.435	13.452	12.546
	200 uM	38.956	40.872	37.269	36.911	31.562	28.463	22.778	34.566	33.25	23.65	34.665	22.566
	Fig S4b
		Ac4ManAz				Azido-GalNAc				Azido-GluNAc
	0 uM	4.562	6.532	7.342	5.542	4.562	5.422	4.621	4.924	3.445	5.443	4.325	3.567
	10 uM	8.343	7.343	7.542	11.123	8.302	5.667	7.491	8.683	5.433	5.422	8.435	4.522
	50 uM	10.334	8.456	11.245	13.221	8.458	7.453	8.772	10.123	11.366	15.332	10.231	11.522
	200 uM	22.113	24.563	21.644	23.435	12.452	13.556	15.532	20.451	15.518	17.896	21.651	14.322

## Sheet: Fig S6
	Fig S6a
	200 uM	PBS
	1.99986	-0.30754
	1.6061	-1.18035
	2.18623	-1.22291
	1.65746	-1.13997
	Fig S6b
	200 uM	PBS
	10.954	9.60702
	10.8902	9.58033
	10.9745	9.57204
	10.8972	9.67292
	Fig S6c
	200 uM	PBS
	3.98395	2.67114
	3.98541	2.59976
	4.03049	2.29707
	3.90297	2.61038
	Fig S6d
	200 uM	PBS
	4.58596	4.40422
	4.58913	4.20392
	4.85732	3.92735
	4.60555	3.86608
	Fig S6e
	200 uM	PBS
	9.01328	8.22389
	9.10148	8.23505
	8.93349	8.30552
	8.9801	8.13492
	Fig S6f
	200 uM	PBS
	5.93622	7.26965
	5.77211	7.27596
	5.87539	6.88215
	5.95116	6.93019
	Fig S6g
	200 uM	PBS
	2.35873	-0.640879
	2.67632	-0.575059
	2.28926	-0.33045
	2.33876	0.218354

## Sheet: Fig S7
	Fig S7a					Fig S7b					Fig S7c					Fig S7d
	Control	Ac4ManNAz	ManNAc			Control	Ac4ManNAz	ManNAc			Control	Ac4ManNAz	ManNAc			Control	Ac4ManNAz	ManNAc
	2.09771	1.38033	0.723567			1.00682	0.523465	0.988231			16.5035	23.8195	34.3142			22.6519	16.906	41.2588
	1.80947	1.55333	0.723567			1.26314	2.07802	1.09702			25.2053	32.8506	12.1605			74.5319	6.93147	40.0663
	1.65443	1.55333	0.832725			1.33046	0.409587	1.24276			17.6373	17.2855	44.7192			10.8135	61.3405	7.21277
	0.797355	1.41667	0.933527			1.50959	0.442819	0.952209			50.5947	12.4443	49.8667			19.095	43.3217	22.7261
	1.28606	0.283704	0.821714			0.761567	0.583332	0.9684			39.1609	36.8695	26.0582			10.9675	83.5117	43.0526
	1.19256	1.5373	1.35599			1.06897	1.71311	0.615856			32.3901	28.8811	26.7624			20.0912	8.11648	81.5467
	1.06769	1.35091	0.944171			1.71318	0.532543	0.404944			33.4854	21.8658	27.5058			12.0968	25.6721	29.002
	2.01253	1.14811	1.39519			0.969832	1.57575	2.03374			27.8372	50.5947	21.935			18.1452	8.87512	3.01499
	1.70396	1.84516	1.56324			1.64533	0.465228	1.47691			23.6569	27.5058	18.583			9.48218	12.6027	8.22239
	1.96236	1.38224	1.3115			0.949782	0.67135	0.988665			15.0032	20.1496	16.906			18.4839	3.70271	9.00191
	0.986591	1.83736	2.13472			0.860298	0.28031	1.99009			40.5349	10.6802	14.3806			24.6672	33.3244	21.0045
	1.91249	1.70593	1.07791			0.429927	1.40137	0.210624			15.1013	25.8637	31.3641			66.6488	12.0338	13.2787
	1.06307	0.706364	1.34856			1.85424	1.77907	0.580416			57.2849	29.7488	32.2394			19.6359	18.4839	51.3442
	1.21011	0.9664	1.27797			1.88686	0.687606	0.948133			33.9778	56.3534	34.6574			11.0198	26.9707	51.3442
	1.04324	1.29086	1.5039			1.88686	0.335529	0.428524			43.0526	39.836	31.0828			16.7832	32.5421	100.456
	1.71422	1.37459	1.37609			1.4143	1.44966	0.857121			15.5414	25.2053	32.2394			47.1529	20.1496	28.7613
	1.33009	1.5607	1.8295			1.47708	1.81402	0.583227			22.6519	14.6543	15.472			35.1851	17.548	35.7292
	0.998184		1.30068			2.0938	0.178411	1.788			42.0089		23.8195			11.6495	19.918	12.5343
	1.30707		1.07005			1.94048	1.85212	1.43927			44.4325		30.5351			17.6373	15.2006	40.2993
	1.97843	0.548017	1.18361			1.89964		0.829076			33.8121	111.798	37.671			23.5764		31.9423
	1.58911	0.923806	1.24123			1.11245	0.715764	0.96706			64.1803	36.4814	48.8132			15.234	19.095	15.8979
	1.32915	1.90322	0.521155			0.613407	1.37124	1.43767			41.0146	19.2541	93.6685			36.6745	5.61253	22.7261
	1.70457	1.90322	1.58932			1.50998	1.08325	1.48127			11.5911	9.57386	6.69061			26.0582	43.3217	11.2524
		1.79525	1.18081			0.872528	1.15254	0.606016				14.7793	8.78514			53.319	21.3276	23.26
	1.07135	0.469735	1.43444			0.938492	0.513735	1.14747			39.6084	12.8123	27.8372			14.5314	27.6154	20.8152
	0.893309	0.945234	1.40351			1.59288	1.03295	1.81774			58.7413	2.56816	14.7478			9.64043	30.4012	20.2084
	1.3921	0.841032	1.43954			1.59941	0.509272	1.14384			35.9144	15.9344	39.3834			7.4532	65.3912	37.266
	1.45964	1.52753	1.19254			1.22944	1.76601	1.20505			19.4159	7.83217	22.0047			33.1649	12.1392	17.1571
	1.2932	2.13722	0.890553				0.399297				32.2394	15.3351	49.8667				40.7734
	1.67778	1.68184				1.62051	0.997169				24.5797	12.3776				18.0978	21.3276
	1.31207	0.268984	0.803876			2.00459	0.857645				24.2359	16.906	80.5985			9.40498	22.1453
	1.59606	0.567714	0.410581			1.57635	1.03826				22.2877	18.4839	103.455			18.4348	4.46328
	1.42278	1.64648	1.20146			0.834246	1.79998				25.7675	54.5785	15.234			17.8187	19.1477
	1.85066	0.462825	1.54068			2.26223	0.383858				22.432	8.79628	46.8343			5.86419	10.5502
	1.82308	0.796027	1.14423			0.770913	0.441961				16.5429	20.0332	9.46922			77.8817	34.1452
	1.15119		1.34461			1.47468	2.17197				40.5349		9.12036			27.2893	10.2537
	1.68964		0.794572			1.08766	1.03793				20.941		31.5067			3.24355	51.3442
	0.742027		0.984621			0.724538	0.0663922				32.3901		62.4457			33.1649	84.5301
	1.57102		1.08848				0.501727				32.2394		54.1521				33.6479
	2.02709		0.652434								20.3867		56.3534
	1.40778										30.5351
	1.55684
	1.79777

[truncated: 8 more sheets: Fig S8, Fig S9, Fig S10, Fig S11, Fig S12, Fig S13, Fig S14, Fig S15]
